# Supplementary material for: CmWRKY6–1–CmWRKY15-like transcriptional cascade negatively regulates the resistance to fusarium oxysporum infection in Chrysanthemum morifolium
Source: Hortic Res. 2023 May 10;10(7):uhad101. doi: 10.1093/hr/uhad101 (PMC10419886; doi:10.1093/hr/uhad101)
Supplement: Web_Material_uhad101 [file web_material_uhad101.zip]

Archive with 14 entries (14 files):
- Figure S1.tif
- Figure S2.tif
- Figure S3.tif
- Figure S4.tif
- Figure S5.tif
- Figure S6.tif
- Figure S7.tif
- Figure S8.tif
- Supplementary Figures .docx
- Table S1.docx
- Table S2.docx
- Table S3.docx
- Table S4.docx
- Table S5.docx
